# Supplementary material for: Damage and protection cost curves for coastal floods within the 600 largest European cities
Source: Sci Data. 2018 Mar 20;5:180034. doi: 10.1038/sdata.2018.34 (PMC5859879; doi:10.1038/sdata.2018.34)
Supplement: Supplementary file 1 [file sdata201834-isa1.zip]

Archive with 3 entries (3 files):
- i_Investigation.txt
- s_study_Prahl.txt
- a_assay_Prahl.txt
