# Supplementary material for: Damage and protection cost curves for coastal floods within the 600 largest European cities
Source: Sci Data. 2018 Mar 20;5:180034. doi: 10.1038/sdata.2018.34 (PMC5859879; doi:10.1038/sdata.2018.34)
Supplement: Supplementary file 1 [file sdata201834-isa1.zip › i_Investigation.txt]

# Investigation File generated for Scientific Data with Investigation File Authoring Tool version 0.1.0 on 02/02/2018 - This metadata file is CC0
ONTOLOGY SOURCE REFERENCE
Term Source Name	IAO	GAZ	ENVO	UO	ERO	NCIT	OBI
Term Source File	http://data.bioontology.org/ontologies/IAO	http://data.bioontology.org/ontologies/GAZ	http://data.bioontology.org/ontologies/ENVO	http://data.bioontology.org/ontologies/UO	http://data.bioontology.org/ontologies/ERO	http://data.bioontology.org/ontologies/NCIT	http://data.bioontology.org/ontologies/OBI
Term Source Version	2015-02-23	$Revision: 1.512 $	unknown	2013-08-02	2013-08-02	17.06d	2014-08-18
Term Source Description	Information Artifact Ontology	Gazetteer	Environment Ontology	Units of Measurement Ontology	Eagle-I Research Resource Ontology	National Cancer Institute Thesaurus	Ontology for Biomedical Investigations
INVESTIGATION
Investigation Identifier
Investigation Title
Investigation Description
Investigation Submission Date
Investigation Public Release Date
INVESTIGATION PUBLICATIONS
Investigation PubMed ID
Investigation Publication DOI
Investigation Publication Author List
Investigation Publication Title
Investigation Publication Status
Investigation Publication Status Term Accession Number
Investigation Publication Status Term Source REF
INVESTIGATION CONTACTS
Investigation Person Last Name
Investigation Person Mid Initials
Investigation Person First Name
Investigation Person Address
Investigation Person Phone
Investigation Person Fax
Investigation Person Email
Investigation Person Affiliation
Investigation Person Roles
Investigation Person Roles Term Accession Number
Investigation Person Roles Term Source REF
STUDY
Study Identifier	10.1038/sdata.2018.34
Study Title	Damage and protection cost curves for coastal floods within the 600 largest European cities
Study Submission Date	21/08/2017
Study Public Release Date	20/03/2018
Study Description	http://www.nature.com/articles/sdata201834#abstract
Study File Name	s_study_Prahl.txt
Comment[Subject Keywords]	//;/;/
Comment[Manuscript Licence]	CC BY-4.0
Comment[Experimental Metadata Licence]	CC0
Comment[Supplementary Information File Name]		Supplementary Information
Comment[Supplementary Information File Type]	x-zip-compressed	x-zip-compressed
Comment[Supplementary Information File URL]	http://www.nature.com/articles/sdata201834#supplementary-information	http://www.nature.com/articles/sdata201834#supplementary-information
Comment[Data Repository]	PANGAEA;PANGAEA;PANGAEA;PANGAEA
Comment[Data Record Accession]	doi:10.1594/PANGAEA.875250;doi:10.1594/PANGAEA.875259;doi:10.1594/PANGAEA.875261;doi:10.1594/PANGAEA.875260
Comment[Data Record URI]	https://doi.org/10.1594/PANGAEA.875250;https://doi.org/10.1594/PANGAEA.875259;https://doi.org/10.1594/PANGAEA.875261;https://doi.org/10.1594/PANGAEA.875260
STUDY DESIGN DESCRIPTORS
Study Design Type	data integration objective	source-based data analysis objective
Study Design Type Term Accession Number	ERO:0100092	ERO:0100121
Study Design Type Term Source REF	ERO	ERO
STUDY PUBLICATIONS
Study PubMed ID
Study Publication DOI
Study Publication Author List
Study Publication Title
Study Publication Status
Study Publication Status Term Accession Number
Study Publication Status Term Source REF
STUDY FACTORS
Study Factor Name
Study Factor Type
Study Factor Type Term Accession Number
Study Factor Type Term Source REF
STUDY ASSAYS
Study Assay Measurement Type	Risk Assessment
Study Assay Measurement Type Term Accession Number	NCIT:C15367
Study Assay Measurement Type Term Source REF	NCIT
Study Assay Technology Type	computational modeling technique
Study Assay Technology Type Term Accession Number	ERO:0001251
Study Assay Technology Type Term Source REF	ERO
Study Assay Technology Platform	""
Study Assay File Name	a_assay_Prahl.txt
STUDY PROTOCOLS
Study Protocol Name	Data sources	Inundation modeling	Identification of cities from land cover	Inference of land use from land cover	Application of microscale depth-damage functions	Macroscale aggregation of monetary damage	Estimation of protection costs
Study Protocol Type	Electronic Source Data	computational modeling technique	information processor function	information processor function	computational modeling technique	computational modeling technique	data transformation
Study Protocol Type Term Accession Number	NCIT:C142534	ERO:0001251	OBI:0000392	OBI:0000392	ERO:0001251	ERO:0001251	OBI:0200000
Study Protocol Type Term Source REF	NCIT	ERO	OBI	OBI	ERO	ERO	OBI
Study Protocol Description							
Study Protocol URI	""	""	""	""	""	""	""
Study Protocol Version							
Study Protocol Parameters Name	""	""	""	""	""	""	""
Study Protocol Parameters Name Term Accession Number	""	""	""	""	""	""	""
Study Protocol Parameters Name Term Source REF	""	""	""	""	""	""	""
Study Protocol Components Name	""	""	""	""	""	""	""
Study Protocol Components Type	""	""	""	""	""	""	""
Study Protocol Components Type Term Accession Number	""	""	""	""	""	""	""
Study Protocol Components Type Term Source REF	""	""	""	""	""	""	""
STUDY CONTACTS
Study Person Last Name	Prahl	Boettle	Costa	Kropp	Rybski
Study Person First Name	Boris F.	Markus	Luís	Jürgen P.	Diego
Study Person Mid Initials					
Study Person Email	corr@prahl.net	""	""	""	""
Study Person Phone					
Study Person Fax					
Study Person Address					
Study Person Affiliation	Potsdam Institute for Climate Impact Research (PIK), Member of the Leibniz Association, Potsdam 14473, Germany	Potsdam Institute for Climate Impact Research (PIK), Member of the Leibniz Association, Potsdam 14473, Germany	Potsdam Institute for Climate Impact Research (PIK), Member of the Leibniz Association, Potsdam 14473, Germany	Potsdam Institute for Climate Impact Research (PIK), Member of the Leibniz Association, Potsdam 14473, Germany	Potsdam Institute for Climate Impact Research (PIK), Member of the Leibniz Association, Potsdam 14473, Germany
Study Person Roles					
Study Person Roles Term Accession Number					
Study Person Roles Term Source REF					
Comment[Study Person ORCID]	0000-0002-3022-7471			0000-0001-7791-3420	
Comment[Funder]					
Comment[FundRef ID]					
Comment[Funder Term Source REF]					
Comment[Grant Identifier]					
