# Supplementary material for: Damage and protection cost curves for coastal floods within the 600 largest European cities
Source: Sci Data. 2018 Mar 20;5:180034. doi: 10.1038/sdata.2018.34 (PMC5859879; doi:10.1038/sdata.2018.34)
Supplement: Supplementary file 1 [file sdata201834-isa1.zip › s_study_Prahl.txt]

Source Name	Material Type	Term Source REF	Term Accession Number	Comment[data source year]	Comment[data source URL]	Characteristics[geographical location]	Term Source REF	Term Accession Number	Characteristics[environment type]	Term Source REF	Term Accession Number	Characteristics[Southernmost latitude]	Unit	Term Source REF	Term Accession Number	Characteristics[Northernmost latitude]	Unit	Term Source REF	Term Accession Number	Characteristics[Westernmost longitude]	Unit	Term Source REF	Term Accession Number	Characteristics[Easternmost longitude]	Unit	Term Source REF	Term Accession Number	Protocol REF	Sample Name
Digital Elevation Model of Europe	data set	IAO	IAO:0000100	2000	https://www.eea.europa.eu/dataand-maps/data/eu-dem	Europe	GAZ	GAZ:00000464	geographic feature	ENVO	ENVO:00000000	34.696196	degree	UO	UO:0000185	69.665872	degree	UO	UO:0000185	-22.60037	degree	UO	UO:0000185	39.743289	degree	UO	UO:0000185	Data sources	EU-DEM
EEA coastline for analysis	data set	IAO	IAO:0000100	2013/2015	https://www.eea.europa.eu/data-and-maps/data/eea-coastline-for-analysis-1	Europe	GAZ	GAZ:00000464	sea coast	ENVO	ENVO:00000303	34.696196	degree	UO	UO:0000185	69.665872	degree	UO	UO:0000185	-22.60037	degree	UO	UO:0000185	39.743289	degree	UO	UO:0000185	Data sources	EEA
CORINE Land Cover	data set	IAO	IAO:0000100	2012	https://www.eea.europa.eu/data-and-maps/data/clc-2012-raster	Europe	GAZ	GAZ:00000464	anthropogenic geographic feature	ENVO	ENVO:00000002	34.696196	degree	UO	UO:0000185	69.665872	degree	UO	UO:0000185	-22.60037	degree	UO	UO:0000185	39.743289	degree	UO	UO:0000185	Data sources	CLC
Land Use and Coverage Area frame Survey	data set	IAO	IAO:0000100	2015	http://ec.europa.eu/eurostat/web/lucas/data/primary-data/2015	Europe	GAZ	GAZ:00000464	anthropogenic geographic feature	ENVO	ENVO:00000002	34.696196	degree	UO	UO:0000185	69.665872	degree	UO	UO:0000185	-22.60037	degree	UO	UO:0000185	39.743289	degree	UO	UO:0000185	Data sources	LUCAS
Relative damage functions for land-use classes	publication	IAO	IAO:0000311	2004/2017		Europe	GAZ	GAZ:00000464	coastal flooding	ENVO	ENVO:01000707	34.696196	degree	UO	UO:0000185	69.665872	degree	UO	UO:0000185	-22.60037	degree	UO	UO:0000185	39.743289	degree	UO	UO:0000185	Data sources	damage functions
