# Supplementary material for: Damage and protection cost curves for coastal floods within the 600 largest European cities
Source: Sci Data. 2018 Mar 20;5:180034. doi: 10.1038/sdata.2018.34 (PMC5859879; doi:10.1038/sdata.2018.34)
Supplement: Supplementary file 1 [file sdata201834-isa1.zip › a_assay_Prahl.txt]

Sample Name	Protocol REF	Protocol REF	Protocol REF	Assay Name	Raw Data File	Comment[Data Repository]	Comment[Data Record Accession]	Comment[Data Record URI]
CLC	Inference of land use from land cover	Application of microscale depth-damage functions	Macroscale aggregation of monetary damage	CLC-a_Damage_cost_curves	Damage_cost_curves.tab	PANGAEA	doi:10.1594/PANGAEA.875259	https://doi.org/10.1594/PANGAEA.875259
LUCAS	Inference of land use from land cover	Application of microscale depth-damage functions	Macroscale aggregation of monetary damage	LUCAS_Damage_cost_curves	Damage_cost_curves.tab	PANGAEA	doi:10.1594/PANGAEA.875259	https://doi.org/10.1594/PANGAEA.875259
EU-DEM	Inundation modeling	Application of microscale depth-damage functions	Macroscale aggregation of monetary damage	EU-DEM_Damage_cost_curves	Damage_cost_curves.tab	PANGAEA	doi:10.1594/PANGAEA.875259	https://doi.org/10.1594/PANGAEA.875259
EEA	Identification of cities from land cover	Application of microscale depth-damage functions	Macroscale aggregation of monetary damage	EEA_Damage_cost_curves	Damage_cost_curves.tab	PANGAEA	doi:10.1594/PANGAEA.875259	https://doi.org/10.1594/PANGAEA.875259
CLC	Identification of cities from land cover	Application of microscale depth-damage functions	Macroscale aggregation of monetary damage	CLC-b_Damage_cost_curves	Damage_cost_curves.tab	PANGAEA	doi:10.1594/PANGAEA.875259	https://doi.org/10.1594/PANGAEA.875259
damage functions	Application of microscale depth-damage functions	Macroscale aggregation of monetary damage		damage_function_Damage_cost_curves	Damage_cost_curves.tab	PANGAEA	doi:10.1594/PANGAEA.875259	https://doi.org/10.1594/PANGAEA.875259
EEA	Identification of cities from land cover	Estimation of protection costs		EEA_Protection_cost_curves_high_estimate	Protection_cost_curves_high_estimate.tab	PANGAEA	doi:10.1594/PANGAEA.875261	https://doi.org/10.1594/PANGAEA.875261
EEA	Identification of cities from land cover	Estimation of protection costs		EEA_Protection_cost_curves_low_estimate	Protection_cost_curves_low_estimate.tab	PANGAEA	doi:10.1594/PANGAEA.875260	https://doi.org/10.1594/PANGAEA.875260
CLC	Identification of cities from land cover	Estimation of protection costs		CLC_Protection_cost_curves_high_estimate	Protection_cost_curves_high_estimate.tab	PANGAEA	doi:10.1594/PANGAEA.875261	https://doi.org/10.1594/PANGAEA.875261
CLC	Identification of cities from land cover	Estimation of protection costs		CLC_Protection_cost_curves_low_estimate	Protection_cost_curves_low_estimate.tab	PANGAEA	doi:10.1594/PANGAEA.875260	https://doi.org/10.1594/PANGAEA.875260
EU-DEM	Inundation modeling	Estimation of protection costs		EU-DEM_Protection_cost_curves_high_estimate	Protection_cost_curves_high_estimate.tab	PANGAEA	doi:10.1594/PANGAEA.875261	https://doi.org/10.1594/PANGAEA.875261
EU-DEM	Inundation modeling	Estimation of protection costs		EU-DEM_Protection_cost_curves_low_estimate	Protection_cost_curves_low_estimate.tab	PANGAEA	doi:10.1594/PANGAEA.875260	https://doi.org/10.1594/PANGAEA.875260
EEA	Identification of cities from land cover			EEA_City_clusters	City_clusters.tab	PANGAEA	doi:10.1594/PANGAEA.875250	https://doi.org/10.1594/PANGAEA.875250
CLC	Identification of cities from land cover			CLC_City_clusters	City_clusters.tab	PANGAEA	doi:10.1594/PANGAEA.875250	https://doi.org/10.1594/PANGAEA.875250
