# Supplementary material for: Damage and protection cost curves for coastal floods within the 600 largest European cities
Source: Sci Data. 2018 Mar 20;5:180034. doi: 10.1038/sdata.2018.34 (PMC5859879; doi:10.1038/sdata.2018.34)
Supplement: Supplementary Information [file sdata201834-s2.zip]

Archive with 12 entries (12 files):
- Elevation.tif
- Landcover.tif
- Thresholds.tif
- README
- damage_cost.m
- protection_cost.m
- cluster_data.mat
- depth_damage_functions.mat
- damage_cost.png
- protection_cost.png
- Cluster.tif
- COPYING
