# Supplementary material for: Damage and protection cost curves for coastal floods within the 600 largest European cities
Source: Sci Data. 2018 Mar 20;5:180034. doi: 10.1038/sdata.2018.34 (PMC5859879; doi:10.1038/sdata.2018.34)
Supplement: Supplementary Information [file sdata201834-s2.zip › README]

SUPPLEMENT to
"Damage and Protection Cost Curves for Coastal Floods within the 600 Largest European Cities"
by Prahl et al.
published in Scientific Data.

Here we provide exemplary data and MATLAB code for the computation of damage and protection cost curves for the city of Copenhagen. The code was developed using Matlab R2014a together with the Mapping Toolbox.

Two MATLAB scipts are included:

####### damage_cost.m #######
This script computes the damage costs at hypothetical flood height from 0m to 12m for the city cluster of Copenhagen. It makes use of depth-damage functions obtained from Huizinga 2007 (also Huizinga et al. 2017).

####### protection_cost.m #######
This script computes the protection costs for dike construction along a hypothetical "urban protection course". It considers protection heights between 0m and 12m. Dike costs are estimated based on the unit-cost estimates provided by Jonkman et al. 2013.

Both scripts require various external data, which are described in the following:

####### cluster.tif #######
This GeoTIFF provides a mask that identifies grid cells that belong to the city cluster of Copenhagen.

####### elevation.tif #######
This GeoTIFF file provides the raw elevation data obtained from the EU-DEM digital elevation model.

####### thresholds.tif #######
This GeoTIFF file provides the flood-height threshold values for each grid cell at which this grid cell would be reached by water. It is the result of a static inundation scheme (bathtub model) and was computed by a flood-fill algorithm.

####### landcover.tif #######
This GeoTIFF file provides the raw CORINE 2012 land cover information.

####### cluster_data.mat #######
This file contains the metadata for each of the clusters in our publication.

####### depth_damage_functions.mat #######
This file contains the depth-damage functions provided by Huizinga (2007), the inflation adjustment, and the attribution of the damages to each of the CORINE landcover classes.
