# Supplementary material for: Damage and protection cost curves for coastal floods within the 600 largest European cities
Source: Sci Data. 2018 Mar 20;5:180034. doi: 10.1038/sdata.2018.34 (PMC5859879; doi:10.1038/sdata.2018.34)
Supplement: Supplementary Information [file sdata201834-s2.zip › damage_cost.m]

% This programm calculates the damage costs in EUR for Copenhagen
% at hypothetical flood heights between 0m and 12m.
% 
% Copyright (C) 2017  Boris F. Prahl (corr@prahl.net)
% 
% This program is free software: you can redistribute it and/or modify
% it under the terms of the GNU General Public License as published by
% the Free Software Foundation, either version 3 of the License, or
% (at your option) any later version.
% 
% This program is distributed in the hope that it will be useful,
% but WITHOUT ANY WARRANTY; without even the implied warranty of
% MERCHANTABILITY or FITNESS FOR A PARTICULAR PURPOSE.  See the
% GNU General Public License for more details.
% 
% You should have received a copy of the GNU General Public License
% along with this program.  If not, see <http://www.gnu.org/licenses/>.

%% Initialize and process data
clc;
clear variables;

tic;
fprintf('Initializing and processing data...\n');

% Define hypothetical floodheights
floodheight = 0:0.5:12; 
m = length(floodheight);

% ID of the Copenhagen cluster
i = 7; 

% Load metadata for all clusters
load('cluster_data.mat');
% Get country code for cluster
country = cluster_data.ISO_3{i};

% Load data layers: cluster mask, CORINE 2012 landcover, thresholds for
% flooding, and elevation
[CLU, R] = geotiffread('Cluster.tif');
CLC = geotiffread('Landcover.tif');
THR = geotiffread('Thresholds.tif');
ELV = geotiffread('Elevation.tif'); 

% Calculate area of gridcell
cellarea = R.CellExtentInWorldX*R.CellExtentInWorldY;

% Load depth-damage functions (based on Huizinga 2007, Huizinga et al. 2017)
load('depth_damage_functions.mat');
% Use the inflation adjusted damage values for CORINE landcover classes
damfunc = cell2mat(table2array(depth_damage_functions(country,15)));
toc;

%% Compute damages
tic;
fprintf('Calculating damage cost...\n')

damage = NaN(size(floodheight));

for j = 1:m % For each flood height
    % Spatial map of damages
    damageMap = zeros(size(CLU)); 
    
    % Find flooded areas
    floodindex = THR <= floodheight(j) & CLU; 
    
    for k = 1:44 % For each CORINE class
        % Find cells in class
        classindex = CLC==k & floodindex;
        
        if any(classindex(:))
            % Calculate inundation
            h = floodheight(j)-ELV(classindex);
            
            % Calculate damage
            dam = interp1(depth,damfunc(k,:),h,'linear',damfunc(k,end));
            damageMap(classindex) = dam * cellarea;
        end
    end
    
    % Sum damage over all classes
    damage(j) = sum(damageMap(:));
end
toc;

%% Plot damage cost curve

plot(floodheight,damage/1e6,'d-')
title('Copenhagen Damage Cost Curve');
xlabel('Flood height [m]');
ylabel('Damage cost [M�]');
saveas(gcf,'damage_cost.png')
