# Supplementary material for: Damage and protection cost curves for coastal floods within the 600 largest European cities
Source: Sci Data. 2018 Mar 20;5:180034. doi: 10.1038/sdata.2018.34 (PMC5859879; doi:10.1038/sdata.2018.34)
Supplement: Supplementary Information [file sdata201834-s2.zip › protection_cost.m]

% This programm calculates the protection costs in EUR for Copenhagen
% at hypothetical dike protection heights between 0m and 12m.
% 
% Copyright (C) 2017  Boris F. Prahl (corr@prahl.net)
% 
% This program is free software: you can redistribute it and/or modify
% it under the terms of the GNU General Public License as published by
% the Free Software Foundation, either version 3 of the License, or
% (at your option) any later version.
% 
% This program is distributed in the hope that it will be useful,
% but WITHOUT ANY WARRANTY; without even the implied warranty of
% MERCHANTABILITY or FITNESS FOR A PARTICULAR PURPOSE.  See the
% GNU General Public License for more details.
% 
% You should have received a copy of the GNU General Public License
% along with this program.  If not, see <http://www.gnu.org/licenses/>.

%% Initialize and process data
clc;
clear variables;

tic;
fprintf('Initializing and processing data...\n');

% Define protection heights
protectionheight = 0:0.5:12;
m = length(protectionheight);

% ID of the Copenhagen cluster
i = 7;

% Load metadata for all clusters
load('cluster_data.mat');
% Get country code for cluster
country = cluster_data.ISO_3{i};

% Load data layers: cluster mask, thresholds for flooding, and elevation
[CLU, R] = geotiffread('Cluster.tif');
THR = geotiffread('Thresholds.tif');
ELV = geotiffread('Elevation.tif');

% Get side length of square gridcell
cellwidth = R.CellExtentInWorldX;

% Load depth-damage functions (based on Huizinga 2007, Huizinga et al. 2017)
load('depth_damage_functions.mat');
% Determine inflation adjustement for 2009 dike costs from 
% Jonkman et al. (2013) based on the inflation data gathered for 
% the inflation adjustment of the depth-damage functions
F09 = mean(depth_damage_functions{:,10:14},2) .* cellfun(@(x) prod(x(1:5)+1),depth_damage_functions.Inflation);
depth_damage_functions.F0916 = F09/F09(6) .* cellfun(@(x) prod(x(6:end)+1),depth_damage_functions.Inflation);
F0916 = depth_damage_functions{country,'F0916'};
toc;

%% Compute damages
tic;
fprintf('Calculating protection cost...\n')

protection_upper = NaN(size(protectionheight));
protection_lower = protection_upper;

% Fill in holes within the cluster using Von Neumann neighborhood
% such that water may penetrate into the cluster through only diagonally
% connected cells
urbanEnclosed = imfill(CLU,4,'holes');

% Determine any cluster cell that could potentially be included in the 
% protection course
urbanStripped = urbanEnclosed;
for r= -1:1
    for s= -1:1
        urbanStripped = urbanStripped & circshift(urbanEnclosed,[r,s]);
    end
end
protectioncourse = urbanEnclosed & ~urbanStripped;
% Check which parts of the protection course are within the cluster (i.e.
% urban) or outside (i.e. rural)
urbanprot = protectioncourse & CLU;
ruralprot = protectioncourse & ~CLU;
    
urbanprotELV = ELV(urbanprot);
urbanprotTHR = THR(urbanprot);
ruralprotELV = ELV(ruralprot);
ruralprotTHR = THR(ruralprot);

for j = 1:m
    % Find index for the cells in the protection course that are lying 
    % below or at equal height to the designated protection height
    urbanindex = urbanprotTHR <= protectionheight(j);
    ruralindex = ruralprotTHR <= protectionheight(j);
    
    % Compute hypothetical dike protection cost according to Jonkman et. 
    % al (2013). Their estimates are given in M€/km^2 so we need to divide
    % by 10^3.
    % First, calculate costs for the LOW SCENARIO 
    % (4.5 rural and 15.5 M€ urban)
    protection_lower(j) = ...
        (15.5 * sum(protectionheight(j) - urbanprotELV(urbanindex)) ...
        + 4.5 * sum(protectionheight(j) - ruralprotELV(ruralindex))) ...
        * F0916 * cellwidth * 10^3;
    % Second, calculate costs for the HIGH SCENARIO
    % (12.4 rural and 22.4 M€ urban)
    protection_upper(j) = ...
        (22.4 * sum(protectionheight(j) - urbanprotELV(urbanindex)) ...
        + 12.4 * sum(protectionheight(j) - ruralprotELV(ruralindex))) ...
        * F0916 * cellwidth * 10^3;
end
toc;

%% Plot protection cost curve

plot(protectionheight,protection_upper/1e6,'d-r')
hold on
plot(protectionheight,protection_lower/1e6,'x-b')
hold off
title('Copenhagen Protection Cost Curve');
xlabel('Flood height [m]');
ylabel('Protection cost [M€]');
lh = legend('Upper estimate','Lower estimate','location','se');
set(lh,'box','off');
saveas(gcf,'protection_cost.png')
